# Supplementary material for: Fine mapping of a QTL affecting levels of skatole on pig chromosome 7
Source: BMC Genet. 2017 Oct 11;18:85. doi: 10.1186/s12863-017-0549-8 (PMC5637327; doi:10.1186/s12863-017-0549-8)
Supplement: Supplementary file 1 — Summary of LogLikelihood test scores (LRT values) for all SNPs and compounds examined in Landrace. SNPs are presented with their IDs (rs# or 60 K ID), position on Sscrofa10.2, functional classes and their effect, amino acid change, SIFT prediction and LRT scores for skatole, indole, androstenone in fat and plasma, testosterone, estradiol and estrone sulphate. (XLSX 18 kb) [file 12863_2017_549_MOESM1_ESM.xlsx]

## Sheet: Ark1
SNP	Position	LRT_skatole	LRT_indole	LRT_andro_fat	LRT_andro_plasma	LRT_testosterone	LRT_estradiol	LRT_estronesulphate	Functional class	Effect	Amino acid change	SIFT	Gene name
rs345190940	74808621	6.054	0	0	0.286	0	0	0	Intergenic
MARC0016048	74902722	4.206	0.84	1.316	0	0	0	0.252	Intergenic
INRA0026429	75121635	0.242	0	0	0	0.012	0	0	Intergenic
rs320375984	75145461	5.322	0	5.628	0.468	0	0	3.204	Intergenic
ALGA0042522	75336229	0.992	0.524	0.664	0	0.012	0	0	Intergenic
rs80901792	75349432	0.886	0.022	1.226	0	0	0	0.54	Intergenic
rs431825234	75407189	0.886	0.022	1.226	0	0	0	0.54	Intergenic
rs332700810	75429999	3.542	0.264	2.234	0.008	0	0	0.518	Intergenic
INRA0026430	75430748	2.34	0.342	1.37	0	0	0	0.138	Intergenic
H3GA0022045	75460294	4.358	0.396	2.31	0.014	0	0	0.796	Intergenic
rs322188425	75808261	3.126	0.692	2.53	0.086	0	0	1.048	Intergenic
ASGA0034465	75830988	6.444	1.954	3.066	0.304	0	0	0.726	Intergenic
rs320696802	75869463	2.336	0.454	2.488	0.07	0	0	1.116	Intergenic
INRA0026438	75893840	6.592	1.042	3.706	0.246	0	0	1.112	Intergenic
rs340642579	75945568	26.222	0.896	6.002	5.006	0.072	0	7.474	Intergenic
rs337200304	75959858	6.626	0	0	0.31	0	0.002	0	Intergenic
ALGA0042526	76111756	1.238	0.286	1.04	0	0	0	0.288	Intergenic
rs80861824	76140740	6.626	0	0	0.31	0	0.002	0	Intergenic
rs342528164	76362758	20.922	0.132	3.946	3.782	0.004	0.474	5.834	Intergenic
rs339345414	76389567	9.698	0	0.096	1.448	0.302	0.03	1.252	Intergenic
rs431825236	76628009	9.698	0	0.096	1.448	0.302	0.03	1.252	Intergenic
rs324563842	76824006	9.698	0	0.096	1.448	0.302	0.03	1.252	Intergenic
rs321711075	76887197	20.922	0.132	3.946	3.782	0.004	0.474	5.834	Intergenic
rs334181641	76948121	20.922	0.132	3.946	3.782	0.004	0.474	5.834	Intergenic
rs431825237	76976255	27.93	0.918	6.266	5.484	0.136	0.002	7.872	Intergenic
rs322299888	76987562	6.09	0	0.06	1.25	0.034	0.002	1.65	Intergenic
rs340446752	77009581	9.698	0	0.096	1.448	0.302	0.03	1.252	Intergenic
rs431825238	77171687	20.922	0.132	3.946	3.782	0.004	0.474	5.834	Intergenic
rs431825240	77223216	25.608	0.256	4.396	4.272	0.328	0.094	5.452	Intergenic
MARC0001935	77275077	23.402	0.28	4.004	2.468	0.034	0.096	3.506	Intergenic
rs339852052	77281745	9.698	0	0.096	1.448	0.302	0.03	1.252	Intergenic
rs332653799	77386149	10.496	0	0.11	1.592	0.398	0.018	1.316	Intergenic
rs330116296	77426443	10.496	0	0.11	1.592	0.398	0.018	1.316	Intergenic
rs324822627	77525603	10.496	0	0.11	1.592	0.398	0.018	1.316	Intergenic
rs324151130	77607463	10.496	0	0.11	1.592	0.398	0.018	1.316	Intergenic
rs80938593	77627929	10.496	0	0.11	1.592	0.398	0.018	1.316	Intergenic
rs339925623	77650884	10.496	0	0.11	1.592	0.398	0.018	1.316	Intergenic
rs324313745	77666846	10.496	0	0.11	1.592	0.398	0.018	1.316	Intergenic
rs335439598	77729297	10.496	0	0.11	1.592	0.398	0.018	1.316	Intergenic
rs326151728	77766261	10.496	0	0.11	1.592	0.398	0.018	1.316	Intergenic
rs343396371	77810610	10.496	0	0.11	1.592	0.398	0.018	1.316	Intergenic
rs329632714	77827607	10.496	0	0.11	1.592	0.398	0.018	1.316	Intergenic
rs337463195	77897347	10.496	0	0.11	1.592	0.398	0.018	1.316	Intergenic
rs327996425	78003508	21.5	0.26	3.892	3.75	0.016	0.426	6.17	Intron				NOVA1
rs334133849	78035096	11.158	0	0.096	1.52	0.302	0.076	1.232	Intron				NOVA1
rs331426387	78053594	10.496	0	0.11	1.592	0.398	0.018	1.316	Intergenic
MARC0090516	78119378	20.21	0.184	3.29	2.68	0	0.516	4.902	Intergenic
rs322137732	78147961	22.42	0.472	4.09	4.008	0.034	0.432	6.188	Intergenic
rs344485447	78183328	26.334	0.576	4.512	4.462	0.476	0.048	5.84	Intergenic
rs326608782	78204286	22.42	0.472	4.09	4.008	0.034	0.432	6.188	Intergenic
rs431825241	78347519	29.688	1.6	6.452	5.748	0.236	0	8.29	Intergenic
rs320691183	78372116	11.008	0	0.072	1.394	0.388	0.02	1.23	Intergenic
ASGA0034473	78390306	1.356	0	2.414	0	0.4	0	0.426	Intergenic
rs320950456	78391218	11.138	0.538	10.352	0.64	0.194	0	3.716	Intergenic
rs321605443	78401877	34.558	1.88	6.844	6.192	0.91	0	7.652	Intergenic
rs344465955	78466598	29.688	1.6	6.452	5.748	0.236	0	8.29	Intergenic
rs326186705	78486641	29.688	1.6	6.452	5.748	0.236	0	8.29	Intergenic
rs330435414	78505423	34.558	1.88	6.844	6.192	0.91	0	7.652	Intergenic
rs334377914	78527005	33.496	1.716	6.742	5.736	1.08	0	8.02	Intergenic
ALGA0042559	78538720	32.704	1.628	6.146	3.906	0.35	0	5.056	Intergenic
rs327886068	78650948	11.746	0	0.266	1.57	0.22	0	2.258	Intergenic
rs345995125	78669704	16.71	0.126	0.562	2.05	0.858	0	1.996	Intergenic
rs329585856	78682561	11.644	0	0.288	1.464	0.232	0.006	2.06	Intergenic
rs324629931	78705141	11.716	0	0.364	1.694	0.236	0.016	2.138	Intergenic
rs333037433	78746202	11.53	0	0.032	0.95	0.47	0.184	1.008	Intergenic
rs329074029	78866917	10.668	0	0	0.662	0.32	0.282	0.712	Intergenic
rs327020310	78885489	10.302	0	0	0.706	0.312	0.24	0.65	Intergenic
rs341065872	78904831	13.804	0	0.184	1.294	0.586	0	1.228	Intergenic
rs346024022	78934870	14.47	0.004	0.192	1.322	0.578	0	1.206	Intergenic
rs336298304	79045626	10.234	0	0.07	1.116	0.066	0.018	1.498	Intergenic
rs324338827	79069616	14.1	0	0.178	1.416	0.478	0	1.21	Intergenic
rs345862763	79085427	14.1	0	0.178	1.416	0.478	0	1.21	Intergenic
ALGA0042578	79100399	13.148	0.016	0.012	0.626	0.294	0	0.434	Intergenic
rs431825243	79203536	14.72	0	0.184	1.438	0.468	0	1.182	Intergenic
MARC0102289	79245083	8.862	0	0.03	0.872	0.08	0.31	1.09	Ingergenic
rs323799196	79263919	11.14	0	0.068	1.162	0.046	0.056	1.334	Intergenic
rs322780847	79331239	11.14	0	0.068	1.162	0.046	0.056	1.334	Intergenic
rs329751891	79353013	14.72	0	0.184	1.438	0.468	0	1.182	Intergenic
ASGA0034482	79384961	8.638	0	0	0.742	0.418	0.596	0.668	Intergenic
rs332355108	79394812	12.902	0	0.146	1.36	0.45	0	1.22	Intergenic
ALGA0042582	79409167	11.342	0	0.08	1.172	0.516	0.032	1.1	Intergenic
rs346346421	79411100	12.902	0	0.146	1.36	0.45	0	1.22	Intergenic
rs324113787	79439026	13.548	0	0.154	1.388	0.444	0	1.198	Intergenic
ALGA0042584	79447647	9.38	0	0	0.23	0	0.046	0.452	Intergenic
rs431825244	79458054	10.11	0	0.05	1.116	0.038	0.036	1.352	Intergenic
rs341057384	79498178	9.754	0	0	0.6	0.174	0.272	0.586	Intergenic
ALGA0042588	79525239	8.32	0	0	0.048	0.006	0.334	0.042	Intron				STXBP6
rs431825245	79526729	9.754	0	0	0.6	0.174	0.272	0.586	Intron				STXBP6
rs325406449	79549090	9.754	0	0	0.6	0.174	0.272	0.586	Intron				STXBP6
rs341823935	79613428	9.754	0	0	0.6	0.174	0.272	0.586	Intron				STXBP6
H3GA0022062	79635970	8.076	0	0	0.426	0.282	0.882	0.504	Intron				STXBP6
rs326397918	79639031	6.686	0	0	0.4	0	0.746	0.674	Intron				STXBP6
rs321744400	79642909	6.686	0	0	0.4	0	0.746	0.674	Intron				STXBP6
ALGA0042594	79655374	8.506	0	0	0.048	0.012	0.334	0.064	Intron				STXBP6
rs431825246	79677389	6.686	0	0	0.4	0	0.746	0.674	Intron				STXBP6
rs431825247	79697003	6.686	0	0	0.4	0	0.746	0.674	Intron				STXBP6
MARC0094839	79927742	7.678	0	0	0	0	0.288	0	Intergenic
rs431825254	80042878	8.33	0	0	1.428	0.006	0.06	1.424	Intron				CTSG
rs328983704	80119452	7.556	0	0	0.646	0.056	0.54	0.474	Intergenic
rs80853349	80190951	10.572	0	0	1.718	0.464	0	1.22	Intron				NFATC4
rs331092737	80193460	7.422	0	0	1.194	0.008	0.17	1.246	Intron				NFATC4
rs431825255	80201979	10.424	0	0	1.472	0.326	0.002	1.098	Ingergenic
rs324801428	80226064	10.424	0	0	1.472	0.326	0.002	1.098	Exon	3'UTR variant			RIPK3
rs321744303	80233319	10.424	0	0	1.472	0.326	0.002	1.098	Exon	Missense	L/M	0.1 (tolerated)	ADCY4
MARC0065749	80285802	3.976	0	0	0.606	0	0	0.042	Intergenic
rs329717246	80294198	7.422	0	0	1.194	0.008	0.17	1.246	Exon	Missense	N/S	0.02 (deleterious)	RABGGTA
rs331916051	80303674	10.424	0	0	1.472	0.326	0.002	1.098	Exon	Synonymous			TGM1
rs345953484	80316039	28.582	0.614	4.108	4.31	0.294	0.008	5.508	Intron				TGM1
rs334994650	80336807	7.862	0	0	1.052	0	0.274	1.138	Intron				GMPR2
rs431825256	80434187	8.338	0	0.076	1.712	0.026	0.136	1.746	Exon/Intron	3'UTR variant/-			EMC9/PSME1
rs345051809	80443377	5.066	0.006	0	1.93	0.018	0	0.768	Intron				DCAF11
rs336670647	80472233	8.85	0	0.42	3.774	0.742	0	2.996	Intergenic
rs328373680	80488411	1.934	0	0	0.234	0	0.684	0.066	Intron				CPNE6
rs340337030	80489575	7.358	0	0.068	1.656	0.03	0.07	1.806	Intron				CPNE6
rs345902167	80490939	4.522	0	0	0.424	0	0.338	0.028	Intergenic
rs325792413	80490947	2.48	0	0	0.256	0	0.85	0.054	Intergenic
rs341269663	80495342	5.066	0.006	0	1.93	0.018	0	0.768	Intron				CARMIL3
rs326668812	80497386	0	0.48	0	0	0	0.7	0	Intron				CARMIL3
rs80929532	80499354	0	0	0.116	0	0	0	0.566	Intron				CARMIL3
rs327833191	80500218	0	0	0.116	0	0	0	0.566	Intron				CARMIL3
rs318493872	80500277	0	0	0.116	0	0	0	0.566	Intron				CARMIL3
rs344468263	80505378	5.066	0.006	0	1.93	0.018	0	0.768	Intron				CARMIL3
rs334232189	80506512	4.382	0	0	0.944	0	0.878	1.266	Intron				CARMIL3
rs80865487	80509267	6.014	0	0.228	3.24	0.156	0.062	3.134	Exon	Synonymous			CARMIL3
rs334346447	80512252	4.824	0	0	1.192	0	0.76	1.442	Intergenic
rs320763803	80524011	8.338	0	0.076	1.712	0.026	0.136	1.746	Exon	Synonymous			DHRS4
