# Supplementary material for: Fine mapping of a QTL affecting levels of skatole on pig chromosome 7
Source: BMC Genet. 2017 Oct 11;18:85. doi: 10.1186/s12863-017-0549-8 (PMC5637327; doi:10.1186/s12863-017-0549-8)
Supplement: Supplementary file 2 — Summary of LogLikelihood test scores (LRT values) for all SNPs and compounds examined in Duroc. SNPs are presented with their IDs (rs# or 60 K ID), position on Sscrofa10.2, functional classes and their effect, amino acid change, SIFT prediction and LRT scores for skatole, indole, androstenone in fat and plasma, testosterone, estradiol and estrone sulphate. (XLSX 22 kb) [file 12863_2017_549_MOESM2_ESM.xlsx]

## Sheet: Sheet1
SNP	Position	LRT_skatole	LRT_indole	LRT_andro_fat	LRT_andro_plasma	LRT_testosterone	LRT_estradiol	LRT_estronesulphate	Functional class	Effect	Amino acid change	SIFT	Gene name
rs345190940	74808621	0	1.18	0	1.224	0	0	0.022	Intergenic
ASGA0034464	74810482	4.42	0	0.126	0.998	0	0.46	0	Intergenic
rs344794513	74828989	4.658	7.186	1.506	1.016	0	0	0.148	Intergenic
rs318469500	74849630	2.166	5.12	0.046	0	0	0	0	Intergenic
rs328914959	74869740	0	2.152	0	0	0	0	0	Intergenic
ALGA0042519	74870653	0	2.052	0	0	0	0.3	0	Intergenic
rs335831089	74888912	4.59	7.454	1.518	0.89	0	0	0.126	Intergenic
rs319634597	74908690	0	2.682	0	0	0	0	0	Intergenic
rs338554967	74928833	4.6	7.82	1.826	1.258	0	0	0.248	Intergenic
MARC0002043	74937534	4.42	0	0.042	0.79	0	3.19	0	Intergenic
rs339728782	74948728	0	2.572	0	0	0	0	0	Intergenic
rs336735910	74972616	4.524	7.696	2.128	1.146	0	0	0.37	Intergenic
DRGA0007783	74980796	4.42	0	0.126	0.998	0	0.46	0	Intergenic
rs324977434	74988186	4.786	7.988	2.05	1.258	0	0	0.388	Intergenic
rs321732859	75028747	0	2.572	0.014	0	0	0	0	Intergenic
INRA0026427	75033437	0	2.42	0.02	0	0	0.02	0	Intergenic
rs80867596	75048218	0	2.572	0.014	0	0	0	0	Intergenic
DRGA0007785	75093515	5.238	7.834	3.05	1.466	0	0	0.48	Intergenic
INRA0026429	75121635	0	1.138	0.044	0	0	0	0	Intergenic
rs80879046	75129028	0	3.218	0.09	1.96	0	0.13	0.144	Intergenic
rs320375984	75145461	0	0	0	0.032	0	0.32	0	Intergenic
rs339915722	75188562	5.518	8.12	2.94	1.668	0	0	0.574	Intergenic
rs3431825232	75208099	5.636	7.916	2.94	1.668	0	0	0.574	Intergenic
MARC0044009	75227171	4.546	0	0.376	1.298	0	0.31	0	Intergenic
rs80959379	75227273	0	3.124	0.044	0	0	0	0	Intergenic
rs431825233	75286955	0	3.124	0.044	0	0	0	0	Intergenic
ALGA0042522	75336229	2.538	1.616	1.436	5.76	0	0.1	0.758	Intergenic
rs80901792	75349432	0	1.538	0.132	2.224	0	0.16	0.56	Intergenic
DRGA0007790	75365812	4.86	0	0.326	1.298	0	0.33	0	Intergenic
rs431825234	75407189	0.766	0.036	0	0	0	0.03	0	Intergenic
rs332700810	75429999	0	0	0	0.09	0	0.3	0	Intergenic
INRA0026430	75430748	0	1.138	0.09	1.96	0	0.59	0.144	Intergenic
H3GA0022045	75460294	0	0	0	0.036	0	0.74	0	Intergenic
rs320017335	75528716	0	3.008	0.058	0	0	0	0	Intergenic
rs324725930	75546337	0	3.008	0.058	0	0	0	0	Intergenic
ALGA0042523	75561371	4.546	0	0.466	1.412	0	4.62	0	Intergenic
rs334729276	75616878	0	0	0	0.118	0	0.34	0	Intergenic
rs335544692	75668571	0	3.102	0.058	0	0	0	0	Intergenic
rs318416025	75688891	0	3.218	0.044	0	0	0	0	Intergenic
DRGA0007792	75700464	0	2.94	0.07	0	0	0	0	Intergenic
rs321403638	75714379	2.558	5.434	2.002	0.75	0	0	0.2	Intergenic
DRGA0007794	75726206	4.86	0	0.326	1.298	0	0.33	0	Intergenic
rs344794939	75744233	0	3.054	0.034	0	0	0	0	Intergenic
rs323675464	75766751	0	3.102	0.052	0	0	0	0	Intergenic
DRGA0007795	75776769	4.86	0	0.326	1.298	0	1.26	0	Intergenic
rs322188425	75808261	0	3.102	0.026	0	0	0	0	Intergenic
rs320696802	75869463	0	2.848	0.026	0	0	0	0	Intergenic
INRA0026436	75874123	0	2.94	0.07	0	0	0	0	Intergenic
INRA0026438	75893840	4.546	0	0.376	1.298	0	0.31	0	Intergenic
rs337200304	75959858	0.834	0.158	0	0	0	0	0	Intergenic
rs431825235	76065289	0	0	0	0.032	0	0	0	Intergenic
rs80861824	76140740	0	0	0	0.206	0	0	0	Intergenic
rs333325839	76218466	0	0	0	0.166	0	0.3	0	Intergenic
rs342528164	76362758	0	0	0	0.188	0	0	0	Intergenic
rs339345414	76389567	0	0	0	0.034	0	0	0	Intergenic
rs326713269	76506029	0	0	0	0.102	0	0.28	0	Intergenic
rs431825236	76628009	0	0	0	0.034	0	0	0	Intergenic
rs328153407	76646990	0	0	0	0.176	0	0.28	0	Intergenic
rs324563842	76824006	0	0	0	0.162	0	0	0	Intergenic
rs321711075	76887197	0	0	0	0.07	0	0	0	Intergenic
rs334181641	76948121	0	0	0	0.07	0	0	0	Intergenic
rs322299888	76987562	0	0	0	0.068	0	0.27	0	Intergenic
rs340446752	77009581	0	0	0	0.034	0	0	0	Intergenic
rs431825239	77206311	0	0	0	0.034	0	0.31	0	Intergenic
rs431825240	77223216	0	0	0	0.056	0	0	0	Intergenic
MARC0001935	77275077	0	0	0	0.058	0	0.04	0	Intergenic
rs339852052	77281745	0	0	0	0.034	0	0	0	Intergenic
rs332432007	77311029	0	0	0	0.042	0	0.34	0	Intergenic
rs330856247	77368456	0	0	0	0.144	0	0.31	0	Intergenic
rs332653799	77386149	0	0	0	0.1	0	0	0	Intergenic
rs324822627	77525603	0	0	0	0.1	0	0	0	Intergenic
rs339925623	77650884	0	0	0	0.1	0	0	0	Intergenic
rs324313745	77666846	0	0	0	0.1	0	0	0	Intergenic
rs320691237	77686022	0	0	0	0.126	0	0.31	0	Intergenic
rs335439598	77729297	0	0	0	0.042	0	0	0	Intergenic
rs326151728	77766261	0	0	0	0.042	0	0	0	Intergenic
rs319413206	77789539	0	0	0	0.086	0	0.31	0	Intergenic
rs343396371	77810610	0	0	0	0.186	0	0	0	Intergenic
rs329632714	77827607	0	0	0	0.136	0	0	0	Intergenic
rs337463195	77897347	0	0	0	0.186	0	0	0	Intergenic
rs327953214	77974491	0	0	0	0.192	0	0.29	0	Intergenic
rs334133849	78035096	0	0	0	0.764	0	0	0	Intron				NOVA1
rs331426387	78053594	0	0	0	0.186	0	0	0	Intergenic
rs332934605	78095056	0	0	0	0.172	0	0.3	0	Intergenic
rs344485447	78183328	0	0	0	0.186	0	0	0	Intergenic
rs326608782	78204286	0	0	0	0.27	0	0	0	Intergenic
rs320691183	78372116	0	0	0	0.128	0	0	0	Intergenic
rs320950456	78391218	1.044	3.522	0	0	0	0	0	Intergenic
rs321605443	78401877	0.638	3.442	0	0	0	0	0	Intergenic
rs326186705	78486641	0.89	3.504	0	0	0	0	0	Intergenic
rs334377914	78527005	1.176	3.746	0	0	0	0	0	Intergenic
ALGA0042559	78538720	1.398	2.892	0	0	0	0	0	Intergenic
rs345378950	78584839	0.926	3.678	0	0	0	0	0	Intergenic
rs344437448	78634762	0.926	3.678	0	0	0	0	0	Intergenic
rs333037433	78746202	1.564	3.486	0	0	0	0	0	Intergenic
rs329074029	78866917	7.11	6.48	2.502	1.482	0	0	0.044	Intergenic
rs327020310	78885489	7.114	5.798	2.502	1.482	0	0	0.044	Intergenic
rs341065872	78904831	7.11	6.48	2.502	1.482	0	0	0.044	Intergenic
rs431825242	78987650	1.352	1.43	1.022	0.006	0.152	0	0.014	Intergenic
rs336298304	79045626	5.834	5.66	2.416	1.482	0	0	0.042	Intergenic
rs324338827	79069616	7.11	6.48	2.952	1.856	0.008	0	0.086	Intergenic
rs345862763	79085427	6.504	6.654	3.388	2.172	0.052	0	0.214	Intergenic
ALGA0042578	79100399	6.426	5.174	2.93	1.514	0	0	0	Intergenic
MARC0102289	79245083	6.57	5.27	2.824	1.514	0	0	0	Intergenic
rs323799196	79263919	6.84	6.69	2.518	1.392	0	0	0.028	Intergenic
ASGA0034482	79384961	6.426	5.174	2.93	1.514	0	0	0	Intergenic
rs341057384	79498178	6.634	6.848	2.622	1.426	0.002	0	0.006	Intergenic
ALGA0042588	79525239	6.426	5.174	2.93	1.514	0	0	0	Intron				STXBP6
rs431825245	79526729	6.256	6.828	2.47	1.494	0	0	0	Intron				STXBP6
rs325406449	79549090	6.71	5.686	2.606	1.392	0	0	0.028	Intron				STXBP6
ALGA0042589	79550368	6.482	5.32	3.498	1.598	0	0.01	0	Intron				STXBP6
rs318485757	79587810	6.67	5.846	3.706	1.828	0.036	0	0.128	Intron				STXBP6
H3GA0022061	79596160	6.624	5.416	3.382	1.598	0	0.01	0	Intron				STXBP6
rs341823935	79613428	6.614	5.694	2.606	1.392	0	0	0.028	Intron				STXBP6
H3GA0022062	79635970	0.962	4.976	0.598	0	0	0	0	Intron				STXBP6
rs326397918	79639031	0.832	5.15	0.588	0	0	0	0	Intron				STXBP6
rs321744400	79642909	0.914	5.29	0.544	0	0	0	0	Intron				STXBP6
rs342696373	79709918	0.878	5.374	1.116	0	0	0.06	0	Intron				STXBP6
ALGA0042597	79711030	0.988	5.132	0.76	0	0	0	0	Intron				STXBP6
ALGA0042601	79742808	0.988	5.132	0.76	0	0	0	0	Intergenic
rs431825248	79760478	0.962	5.518	1.058	0	0	0.05	0	Intergenic
rs431825249	79764916	0.962	5.518	1.058	0	0	0.05	0	Intron				CTSG
rs431825250	79790141	0.962	5.518	1.058	0	0	0.05	0	Intron				CTSG
rs431825251	79813272	10.236	9.396	7.688	6.414	0.926	0	3.524	Intron				GZMH-like
rs80983060	79831285	10.236	9.396	7.688	6.414	0.926	0	3.524	Exon	3'UTR variant			GZMB
rs318291147	79831370	3.804	3.738	0.38	0.776	0.992	0	0.882	Exon	Missense variant	K/R	0.53 (tolerated)	GZMB
rs345260773	79832532	10.236	9.396	7.688	6.414	0.926	0	3.524	Exon	Missense variant	G/S	1 (tolerated)	GZMB
rs319196012	79832831	2.432	3.026	0	0	0	0	0	Exon	Missense variant	R/C	0.04 (deleterious)	GZMB
rs341670571	79834603	10.258	9.022	7.688	6.414	0.926	0	3.524	Exon	5'UTR variant			GZMB
rs323114437	79914727	0.878	5.374	1.116	0	0	0.06	0	Intergenic
MARC0094839	79927742	1.044	5.094	0.668	0	0	0	0	Intergenic
rs431825252	79995032	9.826	8.12	6.534	5.488	0.622	0	2.812	Exon	5'UTR variant			GZMH-like
rs431825253	79995490	10.706	7.946	7.164	5.614	0.728	0	3.152	Intron				GZMH-like
ALGA0042611	79997832	10.592	8.676	8.806	6.728	0.522	0	2.894	Intron				GZMH-like
rs318257972	80067697	0.85	5.288	1.058	0	0	0.05	0	Intergenic
rs328983704	80119452	9.89	9.008	6.964	6.408	1.086	0	3.91	Intergenic
rs339112070	80159476	0.884	5.062	0.052	0	0	0	0	Intergenic
rs80853349	80190951	3.082	0.002	2.87	6.034	0.048	0.06	2.652	Intron				NFATC4
rs331092737	80193460	3.082	0.002	2.87	6.034	0.048	0.06	2.652	Intron				NFATC4
rs431825255	80201979	2.976	0.014	2.87	6.024	0.072	0.05	2.486	Intergenic
rs324801428	80226064	3.082	0.002	2.87	6.034	0.048	0.06	2.652	Exon	3'UTR variant			RIPK3
rs321744303	80233319	3.082	0.002	2.87	6.034	0.048	0.06	2.652	Exon	Missense variant	L/M	0.1 (tolerated)	ADCY4
MARC0065749	80285802	2.43	1.128	6.004	10.368	0.272	0.47	4.058	Intergenic
rs329864809	80290917	3.06	0.002	2.886	5.496	0.016	0	2.27	Intergenic
rs345051809	80443377	2.576	0.292	4.886	8.472	0.396	0.52	4.56	Intron				DCAF11
rs328373680	80488411	3.082	0.038	2.356	6.15	0.052	0.06	2.58	Intron				CPNE6
rs345902167	80490939	3.082	0.038	2.356	6.15	0.052	0.06	2.58	Intergenic
rs325792413	80490947	3.082	0.038	2.356	6.15	0.052	0.06	2.58	Intergenic
rs326599679	80494632	3.06	0.002	2.886	5.496	0.016	0	2.27	Intron				CARMIL3
rs341269663	80495342	2.616	0.52	5.394	9.646	0.582	0.5	5.09	Intron				CARMIL3
rs326668812	80497386	2.606	0.334	6.094	8.878	0.454	0	4.688	Intron				CARMIL3
rs80929532	80499354	3.06	0.002	2.886	5.496	0.016	0	2.27	Intron				CARMIL3
rs327833191	80500218	3.06	0.002	2.886	5.496	0.016	0	2.27	Intron				CARMIL3
rs318493872	80500277	3.06	0.002	2.886	5.496	0.016	0	2.27	Intron				CARMIL3
rs340401352	80502418	3.06	0.002	2.886	5.496	0.016	0	2.27	Intron				CARMIL3
rs344468263	80505378	2.616	0.52	5.394	9.646	0.582	0.5	5.09	Intron				CARMIL3
rs320027025	80507892	3.06	0.002	2.886	5.496	0.016	0	2.27	Intron				CARMIL3
