# Supplementary material for: Fine mapping of a QTL affecting levels of skatole on pig chromosome 7
Source: BMC Genet. 2017 Oct 11;18:85. doi: 10.1186/s12863-017-0549-8 (PMC5637327; doi:10.1186/s12863-017-0549-8)
Supplement: Supplementary file 3 — All genes in the 5.8 Mb SSC7 QTL region (74.7–80.5 Mb, build 10.2) according to Ensembl. (XLSX 23 kb) [file 12863_2017_549_MOESM3_ESM.xlsx]

## Sheet: Ark1
Ensembl Gene ID	Ensembl Transcript ID	Gene Start (bp)	Gene End (bp)	Strand	Associated Gene Name
ENSSSCG00000001975	ENSSSCT00000002209	74641881	74730181	1
ENSSSCG00000024192	ENSSSCT00000025838	75710540	75710646	-1	U6
ENSSSCG00000022792	ENSSSCT00000021599	77253647	77253750	1	U6
ENSSSCG00000028645	ENSSSCT00000022045	77287740	77287843	1	U6
ENSSSCG00000024396	ENSSSCT00000031969	78002499	78039379	1	NOVA1
ENSSSCG00000018509	ENSSSCT00000020104	78305478	78305603	-1	5S_rRNA
ENSSSCG00000001977	ENSSSCT00000002211	79510868	79712569	1	STXBP6
ENSSSCG00000018487	ENSSSCT00000020082	79667126	79667214	-1
ENSSSCG00000026750	ENSSSCT00000025867	79761692	79778290	1
ENSSSCG00000024003	ENSSSCT00000031040	79789592	79792159	-1
ENSSSCG00000022894	ENSSSCT00000002217	79812625	79816303	-1
ENSSSCG00000001978	ENSSSCT00000002212	79831197	79834605	-1	GZMB
ENSSSCG00000028985	ENSSSCT00000002216	79994830	79998652	1
ENSSSCG00000027670	ENSSSCT00000026629	80019100	80021667	1
ENSSSCG00000029370	ENSSSCT00000029558	80032969	80035591	-1
ENSSSCG00000001979	ENSSSCT00000002214	80046917	80049780	-1
ENSSSCG00000028443	ENSSSCT00000031307	80053751	80058487	-1
ENSSSCG00000018786	ENSSSCT00000020381	80073052	80073166	-1	SNORA11
ENSSSCG00000001982	ENSSSCT00000025429	80098374	80100814	1
ENSSSCG00000001982	ENSSSCT00000002218	80098374	80100814	1
ENSSSCG00000001983	ENSSSCT00000002219	80122131	80124770	1	SDR39U1
ENSSSCG00000001984	ENSSSCT00000002220	80123012	80136152	-1	KHNYN
ENSSSCG00000001985	ENSSSCT00000002221	80136164	80140367	1	CBLN3
ENSSSCG00000001986	ENSSSCT00000002222	80189872	80200311	-1	NFATC4
ENSSSCG00000024786	ENSSSCT00000026130	80214756	80216499	-1
ENSSSCG00000001987	ENSSSCT00000002223	80222132	80226187	1	RIPK3
ENSSSCG00000001988	ENSSSCT00000002224	80227590	80243075	1	ADCY4
ENSSSCG00000027911	ENSSSCT00000029696	80245248	80246303	-1	LTB4R
ENSSSCG00000020941	ENSSSCT00000022546	80250316	80251392	-1	LTB4R2
ENSSSCG00000001989	ENSSSCT00000002226	80253834	80256722	1	CIDEB
ENSSSCG00000001989	ENSSSCT00000002227	80253834	80256722	1	CIDEB
ENSSSCG00000001990	ENSSSCT00000002228	80254849	80263078	-1	NOP9
ENSSSCG00000001991	ENSSSCT00000002229	80263101	80273673	1	DHRS1
ENSSSCG00000001992	ENSSSCT00000002230	80293068	80298827	1	RABGGTA
ENSSSCG00000001993	ENSSSCT00000035836	80300797	80316080	1	TGM1
ENSSSCG00000001993	ENSSSCT00000033123	80300797	80316080	1	TGM1
ENSSSCG00000001993	ENSSSCT00000002231	80300797	80316080	1	TGM1
ENSSSCG00000026947	ENSSSCT00000032063	80327661	80341339	-1	GMPR2
ENSSSCG00000001994	ENSSSCT00000002232	80327769	80330704	1	TINF2
ENSSSCG00000028143	ENSSSCT00000031868	80351724	80353016	1	NEDD8
ENSSSCG00000001997	ENSSSCT00000002235	80354934	80356216	1
ENSSSCG00000001999	ENSSSCT00000002237	80356854	80381322	1
ENSSSCG00000025470	ENSSSCT00000023352	80362414	80364577	-1	TSSK4
ENSSSCG00000002000	ENSSSCT00000002238	80381676	80389841	1	IPO4
ENSSSCG00000002001	ENSSSCT00000002239	80385995	80396581	-1	REC8
ENSSSCG00000002002	ENSSSCT00000002240	80404983	80410952	-1	IRF9
ENSSSCG00000002002	ENSSSCT00000035670	80404983	80410952	-1	IRF9
ENSSSCG00000002002	ENSSSCT00000034676	80404983	80410952	-1	IRF9
ENSSSCG00000002002	ENSSSCT00000032624	80404983	80410952	-1	IRF9
ENSSSCG00000002002	ENSSSCT00000033533	80404983	80410952	-1	IRF9
ENSSSCG00000002003	ENSSSCT00000002241	80411501	80425064	-1
ENSSSCG00000002003	ENSSSCT00000031497	80411501	80425064	-1
ENSSSCG00000002004	ENSSSCT00000002242	80425840	80429278	1	PSME2
ENSSSCG00000002005	ENSSSCT00000002243	80430403	80435921	1	EMC9
ENSSSCG00000002006	ENSSSCT00000002244	80433126	80435858	-1	PSME1
ENSSSCG00000002007	ENSSSCT00000002246	80438284	80439930	-1	FITM1
ENSSSCG00000002008	ENSSSCT00000002247	80440322	80452301	-1	DCAF11
ENSSSCG00000002009	ENSSSCT00000002248	80458471	80468943	-1	PCK2
ENSSSCG00000002010	ENSSSCT00000002249	80480154	80481854	1	NRL
ENSSSCG00000002011	ENSSSCT00000002250	80484218	80490704	-1	CPNE6
ENSSSCG00000002012	ENSSSCT00000002251	80493084	80511536	-1	CARMIL3
