# Supplementary material for: Fine mapping of a QTL affecting levels of skatole on pig chromosome 7
Source: BMC Genet. 2017 Oct 11;18:85. doi: 10.1186/s12863-017-0549-8 (PMC5637327; doi:10.1186/s12863-017-0549-8)
Supplement: Supplementary file 4 — Primers used for genotyping. (XLSX 26 kb) [file 12863_2017_549_MOESM4_ESM.xlsx]

## Sheet: Sheet1
WELL	SNP_ID	2nd-PCRP	1st-PCRP	EXT2_SEQ
W1	SSC7_80500277	ACGTTGGATGAACTTGGGACCAACATCGTG	ACGTTGGATGAGCGTTTTGTAGGTTCAGGG	CCCCATGCCCACTCCT
W1	SSC7_80524011	ACGTTGGATGTGCTCACCATGGCCACCAGT	ACGTTGGATGACAGTGGCAACACTGCAGG	CAGTCGCTCCCGGTCT
W1	SSC7_80495342	ACGTTGGATGAAGAAGGCCTTCCATAGCAC	ACGTTGGATGTTTTGGAGGAGACCGGAATG	GAGGGTGTGCAGTACT
W1	SSC7_80505600	ACGTTGGATGGCCTTCAAGCAGTTCTTCAG	ACGTTGGATGTGCACCCACCCGACCTGAG	cTCAACCTGTCGGCCCA
W1	SSC7_80512335	ACGTTGGATGTTCCTTCTCCCATATCCCTC	ACGTTGGATGGAGGGCTGAGTCTACCTTAG	ATTACCCTGATGCCCAG
W1	SSC7_80512252	ACGTTGGATGCAGGGTTAGAAATCAACGAC	ACGTTGGATGGCACCCTACGCTGAAAAATG	ATCAACGACGTGCAAAT
W1	SSC7_80509267	ACGTTGGATGTGGTTCTGACTGAGCGTGTT	ACGTTGGATGGGTGGAAAGCTCCTTCAATG	cGAGCGTGTTGAAGGCT
W1	SSC7_79783589	ACGTTGGATGGTGACTGTCCCTTTCCTTAG	ACGTTGGATGCACAGTGATAATCTCATGGG	atCCAGCAGTGACACTTT
W1	SSC7_80502418	ACGTTGGATGCCTAACTGGGCCCAGAAATG	ACGTTGGATGACAGGTGGCAAGAGTGTCAG	GGGAAGGTGAAGATGCCT
W1	SSC7_79764878	ACGTTGGATGATCAAGCTGCATTGACAGCC	ACGTTGGATGCCTTTTCTGACGACGCTCAC	ccGCCCGCTCCTGCTGCCT
W1	SSC7_80506512	ACGTTGGATGTTCAGGCTTCAGAGCCTAGA	ACGTTGGATGTGGGAAGGAAGGACAGAAGG	TCAGAGCCTAGACTCTCTT
W1	SSC7_80494632	ACGTTGGATGTCCAGGTGGTGTATCCTCAG	ACGTTGGATGTTAGATGATGAGGCTGGAGG	aAGGCTCCGGTTACAGAAG
W1	SSC7_80263419	ACGTTGGATGACCAGTGGCCAGAGCTCTA	ACGTTGGATGAGACTGTGGCAGGACAGTTC	GGCCAGAGCTCTAGATAGTA
W1	SSC7_80499354	ACGTTGGATGTCAAGAGCTGCCAAGCTTAG	ACGTTGGATGCTTGGACTTACCTCTGCTTG	AGGTGGCTTGAGGTCTAAGT
W1	SSC7_80500527	ACGTTGGATGTATACCACTCCCACAAGAGC	ACGTTGGATGCTTCCAGGACCTTGTTGGG	gggtCCCTCCACCCCACATCA
W1	SSC7_80497386	ACGTTGGATGTACCACCCTGCCCTTTCTAC	ACGTTGGATGAAAGCACTGCTCTTTCCACG	ggccaTTTCTACGGCCCTGCG
W1	SSC7_80515824	ACGTTGGATGCTGTACTTTTTCCAGAGGCG	ACGTTGGATGGTTCTTACGGGAAATGGGTG	aaatGCTCAGTGTTGATCGTG
W1	SSC7_79832872	ACGTTGGATGTGCAGCTCAATCAACGTCAC	ACGTTGGATGTTTCTCACTGGGATCACCTG	cccCCCACAACATCAAGAAACA
W1	SSC7_80516615	ACGTTGGATGGCTGGATTTTCTGTGTCTTC	ACGTTGGATGACATTTCCCCTGAGAAGCAC	ttgCTGTGTCTTCCAACTAGAG
W1	SSC7_79749398	ACGTTGGATGGGAAAAGTGTTTCCTACCCC	ACGTTGGATGAGGCAGCAGAGTCATATTCC	ggggACCCCTGTGAGATCATTT
W1	SSC7_79816297	ACGTTGGATGAGGAGGGTGTCCGCGTGCAA	ACGTTGGATGAGTGCTGTTCTCACCTAACC	gtgaGTGCAACGTGGTTGTTCT
W1	SSC7_80294198	ACGTTGGATGCAAGTCTTATGGTACCTGGC	ACGTTGGATGAAGCGGGCACACAACTCCAG	cccaaTCGCCTGCCAGAGCCCAG
W1	SSC7_80490939	ACGTTGGATGTCTTCTCCTTCATGCCACAC	ACGTTGGATGTCCTCTCCTGGAATGAATGC	ggaggGTTGCGGTGGTACGTGT
W1	SSC7_78544474	ACGTTGGATGCACTTTGCTGTACAGTAGAA	ACGTTGGATGGGTAATATTTTGATTTTTGGG	TGTACAGTAGAAATTGACAGAAT
W1	SSC7_80226064	ACGTTGGATGTCCAGAAGGCAGTTCAGAAG	ACGTTGGATGAGGACTGCAAGAAACGGAAG	ccaccCAGAAGCTGCTTTGATACT
W1	SSC7_77589001	ACGTTGGATGTTACCTTTGATTTAACCTC	ACGTTGGATGGGTTGAACTATCTGAGTATG	CCTTTGATTTAACCTCAGTATAGT
W1	SSC7_79379353	ACGTTGGATGTGTAGTACCCTCCTAAGCAC	ACGTTGGATGAGGTGCAGCCCTAAAAATAC	TCACTTTAACAGAGTATATCTGAT
W1	SSC7_79331239	ACGTTGGATGCCTCTGTGAGTACCAATATG	ACGTTGGATGAATGTGTCTGCACATTTATGTAT	ggtgTCTAAAATGTGCAGATCACT
W1	SSC7_77341588	ACGTTGGATGGTATGGAAATAAAGTAACCTC	ACGTTGGATGAAGATAAAAGGCAGTAAGT	aagATTATTTCAAATTAGGGTGGTT
W1	SSC7_75559462	ACGTTGGATGCAGTCCAAACTTAGATGGAAG	ACGTTGGATGCTAAGATCATCCAAGCTTTG	aagGGAAGTTAGATTGTCATGAACG
W1	SSC7_79934546	ACGTTGGATGCATATGTACCTATTCTTTTTC	ACGTTGGATGTAACATATAGCTATTATACC	TTCATATTCTTTTCCATTATGGTATG
W1	SSC7_74828989	ACGTTGGATGGTGTATATGGATGACCCCAG	ACGTTGGATGTCCTAAACAAAACATGGACG	tcttTCAGCTCAGTGGAGCTGTTACG
W1	SSC7_76078781	ACGTTGGATGATGACAAATGTAAGAGCAC	ACGTTGGATGCCCCTTTTTAATTGGGTTGC	AGAGCACATATATATACTTGGAAGTG
W1	SSC7_79132691	ACGTTGGATGCTTTGTACATTGCAAAGTGG	ACGTTGGATGGGCCTAGAGACAAAAAGACC	cgaaATTGCAAAGTGGTATTAACATT
W1	SSC7_78053594	ACGTTGGATGGAGTCTACAAGACGTGCTAC	ACGTTGGATGAATGGCCATTTGATCTTAC	cttcCCTACCTTTGACTTTTTAATTGT
W1	SSC7_79994525	ACGTTGGATGTCATTTCCACTCCACAACGG	ACGTTGGATGGGTCCAGTGAAAATAAGTCC	gtaaTCCACAACGGGATCTCCTCTTAT
W1	SSC7_78486641	ACGTTGGATGCCCCACCTGTAAGTACCAAC	ACGTTGGATGGGTGGTCATGGGCTGAATAT	cccccCCTGTAAGTACCAACTAACAAAT
W1	SSC7_77386149	ACGTTGGATGTATTTGCCTCTGCCTTTCGG	ACGTTGGATGGTGTTAACTTTAACACTCTG	ggatcATAAATTTAGGAATAACCCCAGT
W1	SSC7_78563351	ACGTTGGATGTGGGTGATTGGTTACAGAGC	ACGTTGGATGGTTATCTTGTCATTTTTGG	tTTACAGAGCAATAAATAACTGATAGAA
W1	SSC7_78650948	ACGTTGGATGAGAACCCACTTTATCCTCTG	ACGTTGGATGGGGAAACTTCCATGAATCTG	cTTGTTTTCTTTAAGTAGCATATTTTTCG
W2	SSC7_80201979	ACGTTGGATGGCGGCCTGGTTTGATTTTTC	ACGTTGGATGGCTGGAAGGGAAATGTAACC	TTCTTTCTCCCCCCCG
W2	SSC7_79760478	ACGTTGGATGTGGCCATGTTTAAGGTGCTG	ACGTTGGATGTCCCTGACAAGTATTCACGG	CTGGCCACCTCTGTCT
W2	SSC7_79656233	ACGTTGGATGTCCTAGAAGCCAACCATCAG	ACGTTGGATGCAAGGTCAGAGCAGATTCAC	CACGCTTCTGGCTTTT
W2	SSC7_80516647	ACGTTGGATGACATTTCCCCTGAGAAGCAC	ACGTTGGATGGCTGGATTTTCTGTGTCTTC	AAGCACAGCCCATGCT
W2	SSC7_80507892	ACGTTGGATGAGAGTGGGTCATGTGATCAG	ACGTTGGATGAACTCTACTGCAAGGACCTG	GAGCCAGAGAGGGCAT
W2	SSC7_75688891	ACGTTGGATGTGTGTCTCCATCTTAGACTG	ACGTTGGATGCAAGTAGATTCTACTGTTG	cGCTCTCCCTTCACCCG
W2	SSC7_80021118	ACGTTGGATGTACCAACTTTCCCGAGACAG	ACGTTGGATGTGGACCCAGACTGAGGCAAT	GGCAGTACACACAGACT
W2	SSC7_78987650	ACGTTGGATGGGCAGTATTACAGGAGAAGC	ACGTTGGATGGAACAAATACAAACTACTG	tgCCAGCCCCAAACACCA
W2	SSC7_80042878	ACGTTGGATGAGGTGGACCCACTTCAGTGT	ACGTTGGATGGAGGAGTAGAGGACATGGAG	cACCGAGCTCAAGCACCG
W2	SSC7_78669704	ACGTTGGATGTTTTCGGGAAGACCTAGGTG	ACGTTGGATGGTGGAAAGACCACTTATCTG	aCAAGCAGCAATGCTCAT
W2	SSC7_80505378	ACGTTGGATGGGCTTGACTTAGGTCAGAGG	ACGTTGGATGATCTGCATCTGGACCTCAGC	TAGGTCAGAGGAACGAAT
W2	SSC7_80193460	ACGTTGGATGTTTCATCTCTCCCTTTGCCC	ACGTTGGATGGGCAGACACACAAGAAAAAC	GCGGCTCCTTACATGGTCT
W2	SSC7_80497354	ACGTTGGATGTACCACCCTGCCCTTTCTAC	ACGTTGGATGGAACTCCAACTAACACCTTC	TGGAAAGAGCAGTGCTTTG
W2	SSC7_80500218	ACGTTGGATGTGAGGGAGGAGACCCAGTGA	ACGTTGGATGTGCCCCTGAACCTACAAAAC	GGGGCAGAGAGTAGAGTCT
W2	SSC7_78452253	ACGTTGGATGAGGGCTTTGCCTTCAATGTC	ACGTTGGATGCACAGTTCTTGGAGGTCATC	tcCAACAAGCCACATTCACT
W2	SSC7_76177018	ACGTTGGATGTGGGTTATGACTGAGTTTCC	ACGTTGGATGTGCTGTACAGCAGAAATCAG	ggaTGAGTTTCCTGGCCTTT
W2	SSC7_80438590	ACGTTGGATGTACACCGTCTCCTCCCACAC	ACGTTGGATGTACTTGGCGAACACGGCTG	gaaaCTCCCACACCTTCCTTG
W2	SSC7_75668571	ACGTTGGATGTTCAGGGAAAGGTGCTCAAG	ACGTTGGATGGGGCTAATATAGTAGTGAGAC	GTACATCCACTGAATCATTCA
W2	SSC7_79394812	ACGTTGGATGCAACTCCATAAAGTCAAATC	ACGTTGGATGCTGCACAGTTGTTTCACTTC	cATGTTTGCTAGAACCTCAGT
W2	SSC7_80485667	ACGTTGGATGAGTCCCCCTCCCCCAGTTC	ACGTTGGATGAACCACTACCTGCAGGCCC	ttcaCTGTCGTAGTCCTGGCAG
W2	SSC7_79879695	ACGTTGGATGTTTCAAATGTTGCTGTAGG	ACGTTGGATGGAACTTCCATATGCTGCAGG	aattTTGCTGTAGGATAGCAGT
W2	SSC7_75286955	ACGTTGGATGCTGATACAGGGAAAGAACAG	ACGTTGGATGTCAATAGGGAAACAAGTGGC	GGAGACTTTCTAAAATGGTAGG
W2	SSC7_74948728	ACGTTGGATGATCTGGTGCCTGACACATAG	ACGTTGGATGCACACTCAAATCAACTGGG	CAAATGTAGTGTTAATTTCTCCG
W2	SSC7_80488411	ACGTTGGATGATCCACCTGTAGCAGGAGAG	ACGTTGGATGAGGAGCCTGAGGAAAACTGG	acttaGCCCAGCCCTGGCCCACCT
W2	SSC7_79697003	ACGTTGGATGCACTTAGGGAGAAATCAGGC	ACGTTGGATGCATGTTTCCTGAGTCTAGAG	ccctAAATCAGGCTGTGCTCCCCT
W2	SSC7_75869463	ACGTTGGATGCTCAAGCTCAGCCCCTTAAA	ACGTTGGATGGGGGTGGAATATTGCTTATA	tTCAGCCCCTTAAATTTGCTTAAT
W2	SSC7_79998141	ACGTTGGATGGTTACGATCATTATAGAAC	ACGTTGGATGTGGCTCTGACTGCCGTTTTT	CGATCATTATAGAACTACAGATGT
W2	SSC7_75129028	ACGTTGGATGATGGTGAAGTGCATGCACTG	ACGTTGGATGACCCAGAACTCTCAACATAG	CTAAAATCTTGTACTGATAACCTGT
W2	SSC7_79813930	ACGTTGGATGAGGTGATCCCAGTGAGAAAG	ACGTTGGATGGCCTGCAGTAACATGATGTC	gagggCCCAGACTATAACGAGAAGA
W2	SSC7_79353013	ACGTTGGATGACACCCTTTCCCCCAAATAC	ACGTTGGATGAGAACCAGGGAGAGGACAAC	cccccTCAGTTCTGGCTTCCTTTAGT
W2	SSC7_76908235	ACGTTGGATGATGGAAATATTTAATCTAAAC	ACGTTGGATGCAAGCTAAAAACAGTTATAC	TTAATCTAAACATTTTTTGCTATTGT
W2	SSC7_78003508	ACGTTGGATGCATTTCTTTTGAAACAGTC	ACGTTGGATGGATTGTTTCTGCATTTGCCC	tgCTTTTGAAACAGTCTATTGATAAT
W2	SSC7_79517976	ACGTTGGATGCAGGGTAAGCCTTTTATCTC	ACGTTGGATGCTGCAGTCTTCTAGAGCTAC	TATTAGAGAGATTTGGTATGTAAATT
W2	SSC7_77206311	ACGTTGGATGGATTCTTTCCAAGGATATAC	ACGTTGGATGGAACAATACTCAGGGTTGGG	ttcacAAGCTATCCATCATTTGGAACT
W2	SSC7_75328176	ACGTTGGATGGTGTGGAATGTAGTAAACCC	ACGTTGGATGCCTTATTAAGAATCAGGGC	gTATTGTAAATAGTACTGTACCTTTTT
W2	SSC7_79793089	ACGTTGGATGAGGGAAACGCAGGCAGAGTC	ACGTTGGATGGTTAACCACTGTGCCACGAC	aggaCTGGTAGACGCGCTTAGAAATAT
W2	SSC7_74908690	ACGTTGGATGATGTGTGAGATCTGTGGGTG	ACGTTGGATGGAGAGAAGCAGAGGCAAAAG	gtggtAGGCAAGTGGCCTTGGAATTGT
W2	SSC7_74972616	ACGTTGGATGACCTGGAGATATGGTATAAC	ACGTTGGATGGAAAACCAGATGCTACCTTG	gctaGAGATATGGTATAACAACTGTTAT
W2	SSC7_75945568	ACGTTGGATGGATCAACTAATCACAGTCAG	ACGTTGGATGGGCTCTAGAATGTTAGTGTC	actcATCACAGTCAGTTTTTCTCAGCAGG
W2	SSC7_75489154	ACGTTGGATGGCTGTATAAAGTCCACAATG	ACGTTGGATGTCCAGTGGGGAATAAAAAAC	gtcaACAATGAATATTAGCTAATTTCATT
W3	SSC7_76218466	ACGTTGGATGGGTTTTCACAACCTGGAAAG	ACGTTGGATGGTAACATCTTCAGAGCTGTC	GCCACCTACATAGGCT
W3	SSC7_77028533	ACGTTGGATGAGAAACCCTGAGAATAAGGC	ACGTTGGATGGGACAAGGTCCTTATGTGTG	GGCTCTAGCTGCTCTG
W3	SSC7_80443377	ACGTTGGATGTACTGCCACAGACGCAGGTT	ACGTTGGATGTGTCTGGGACTTAGATCTGG	CACTGCAGGGCAGAAG
W3	SSC7_80233319	ACGTTGGATGGAGCCTATGCTGTGGAGGAT	ACGTTGGATGATGACCAGGTAGGTAGGTTC	GTGGAGGATGCAGTCT
W3	SSC7_80159476	ACGTTGGATGACCAGAGACTCCTAACAACG	ACGTTGGATGAGTGCTGGGTTAGCCTTGTC	cGGTGGTCTCAGGAGGT
W3	SSC7_79995095	ACGTTGGATGAGAAAGGCCAATGAGAGCAG	ACGTTGGATGTGTCTGCGAGGAAGCAACAC	tCTGCATGTTCCCTGAAG
W3	SSC7_79816236	ACGTTGGATGTTGCACGCGGACACCCTCCT	ACGTTGGATGTGTTGCTTCCTCGCAGACAC	AGGGCTGGGAGGCACCCG
W3	SSC7_74928833	ACGTTGGATGTGTGGAGTGTCATTGTGTGG	ACGTTGGATGTACATTCCTGGCTTCTAGGG	gGGGAGGCAGGATTTAAG
W3	SSC7_76269459	ACGTTGGATGCCTGGCTGTAATGGAAAGAC	ACGTTGGATGGGACACTAAGCTTCTCTCAG	tTTCCAAGGTTGTCTCATT
W3	SSC7_77246023	ACGTTGGATGCTGACATACTGTTTTTCACGC	ACGTTGGATGGATATCATTGTGGCTATAGAG	GCCAATTATTGAAGCCATT
W3	SSC7_79813936	ACGTTGGATGAGGTGATCCCAGTGAGAAAG	ACGTTGGATGGCCTGCAGTAACATGATGTC	aCGTCACCCAGACTATAACG
W3	SSC7_74808621	ACGTTGGATGATCCTTGCAAGATAAAAGGG	ACGTTGGATGGTTTGCCTCTCACTGAGTTG	GAATGAAGACAAACTGGACG
W3	SSC7_79104798	ACGTTGGATGCCAAAGTGGGCAATATGATG	ACGTTGGATGAAATGGTGGCACATATGTGG	GGGCAATATGATGTTGAAAG
W3	SSC7_80017743	ACGTTGGATGGGAGATGATCCTTAACTGTC	ACGTTGGATGTTGCGGAAATGTCCGACTTG	TCCTTAACTGTCACTAGAATT
W3	SSC7_77607463	ACGTTGGATGCATCTACCCAATACTCACAC	ACGTTGGATGCTTCCTCATCCTGGTAGACA	CAATACTCACACAAAGGAATT
W3	SSC7_75616878	ACGTTGGATGGAACTGCTTCTAAAGCCCTG	ACGTTGGATGCCAGGGCAGACAAATAGAAC	gaACGTGGGCGAAATAAAGTA
W3	SSC7_80434187	ACGTTGGATGCCTTTGTCCATGCCAGTTAG	ACGTTGGATGGGGTATTCTGGCTTCACTTG	aatttCCAGCTCTTTACAGGCG
W3	SSC7_77897347	ACGTTGGATGGAGTGGGTTTGGTTGATCTG	ACGTTGGATGTGCTACAGGTGCACATTTCC	attTTGGCAGTATCTGCTGAAG
W3	SSC7_80119452	ACGTTGGATGTGATGCCAGAGGTGAGAAAG	ACGTTGGATGTCTCTAGCCAGACCACTATC	gggcgTGAGGAAGGCCCCATGG
W3	SSC7_77729297	ACGTTGGATGGCATGACATTTTAAAACACC	ACGTTGGATGGTGAACATACGTTGGCATTA	CATTTTAAAACACCACAAGACAA
W3	SSC7_79834603	ACGTTGGATGTTTGTGGTGCTTCATCCGAG	ACGTTGGATGATTCTCACACAACCACCCAG	aataCGAGAAGGCTTTCTATGAG
W3	SSC7_79854468	ACGTTGGATGCTCATTGTCCAAACGTGCAG	ACGTTGGATGTGACAGCGGTCATTGTGATG	ggacGAAGCAGCAAAGCTTTTTT
W3	SSC7_78810369	ACGTTGGATGGATAGGGTAAGGAGGATGTG	ACGTTGGATGATTGATGCATGGCAATGCTG	AGGATGTGGTATAATAATGAAAG
W3	SSC7_76718337	ACGTTGGATGGTTATTGCTATATAACCATGT	ACGTTGGATGCACTATAAAACTATATCTAC	gTGCTATATAACCATGTTAACACT
W3	SSC7_78401877	ACGTTGGATGGTCAAGGCTATCCCCAGTTA	ACGTTGGATGCAGGTGCTCAATAGATGAAC	TCCCCAGTTATATTTTTTATTTTCT
W3	SSC7_77974491	ACGTTGGATGGGTTGCTGGTTTTAGAATAAG	ACGTTGGATGCTTCACATTTCTTGTATCC	aaagTATCCACTGTTTCCAGACACT
W3	SSC7_80336807	ACGTTGGATGGGCCCAGCAGTAATTCAATG	ACGTTGGATGAAAGGGTAGCACCTTACTGG	gtaaAGAATCACAAAAGGTAAAGTG
W3	SSC7_79677389	ACGTTGGATGGAAAGACCTGTCTGAAGAGC	ACGTTGGATGACCCTTTCAAGCTTTTGCTC	gaagGTTTAAGCTGTGATGTGAAAT
W3	SSC7_79263919	ACGTTGGATGGGCAAATGAAAGTACTCACC	ACGTTGGATGTAAAAAGGAGGCTCTGGGTC	tGATTTTGTTTACACTCTAAAGAACT
W3	SSC7_77748812	ACGTTGGATGCACCTGCTGGGAAATAAATG	ACGTTGGATGATGAAGGAAGCGTACTTAAC	ttgcATGAACAGAATCACACTAAAAT
W3	SSC7_75308391	ACGTTGGATGGCAAGACTTGAAATTAGACC	ACGTTGGATGAAAAGTCTTTTTACTTAATTG	TGAAATTAGACCAAAATTACATTTGT
W3	SSC7_75088649	ACGTTGGATGCTTACTCTCTACTGTTGAAG	ACGTTGGATGGGCAGCTGAGAAATATTAATG	gggagCTACTGTTGAAGTTGCAAGGT
W3	SSC7_78584839	ACGTTGGATGCATACAGAAGCTGTTTTGGG	ACGTTGGATGGGACCACAAGGTAAAGAATC	cataACTCTGTTCCTGGCTAATCTTCT
W3	SSC7_78095056	ACGTTGGATGCTCACCACCTAAAACTCCTG	ACGTTGGATGCAGCATCAATTCAGGAGAGG	gggaGGGAGGTGGCCCAATCTTCACTT
W3	SSC7_78035096	ACGTTGGATGGTGACCATACGAAATATAGGC	ACGTTGGATGAATACGCTGGGTTTTGTGGC	CATAATTTGTCTATTACCTAATTTGTAT
W3	SSC7_78073785	ACGTTGGATGAGTGCTATATATTAAGCTC	ACGTTGGATGCAACTTCCATTTATTGTGT	TGCTATATATTAAGCTCATAATGTATAT
W3	SSC7_78787595	ACGTTGGATGCTTGTTGATATCCTTTGTCC	ACGTTGGATGAAACAACTGTTGAATCAGC	aATTATTGGATCACATTAATATGTAAGT
W3	SSC7_75528716	ACGTTGGATGGCAGTTTAGTATCTTTGTGAC	ACGTTGGATGGCAAATAGGTGGTATCTGGC	cctcCCCTTTGTATCATGAAAGAAACTAG
W3	SSC7_77403405	ACGTTGGATGTTGATTTGGAGAAATATATC	ACGTTGGATGCTGCCATCTATGATGCAAGG	TTGATTTGGAGAAATATATCTATATTTTT
W3	SSC7_79438820	ACGTTGGATGCCAAACCATCTTTCTGGCTC	ACGTTGGATGGTGTGAAGCTAGCAGAGATG	gggagGGCTCTGCAGTGGAACTCATTTTT
W4	SSC7_80472233	ACGTTGGATGAAAGCCCAGATTGGGACTTG	ACGTTGGATGCGTGGGTTTAAATCCCCATC	CTGCCTGCTGGAACTT
W4	SSC7_79816225	ACGTTGGATGTGTTGCTTCCTCGCAGACAC	ACGTTGGATGTTGCACGCGGACACCCTCCT	GCCCAGGGGAACGAAG
W4	SSC7_75714379	ACGTTGGATGTACGGTTACATTATTTCCC	ACGTTGGATGATTGAAGTTTCAATAAGGC	CCCTTTTTTAGGGCCAT
W4	SSC7_77193518	ACGTTGGATGTCCGACTTACTGCTACACTC	ACGTTGGATGTGGAAAGTCACCTACCTGGC	CATCTGGGGATTCCTCT
W4	SSC7_79709918	ACGTTGGATGCTGACTCAGTAAGAGTGGGC	ACGTTGGATGAACTGTCACCCTGAACTGTC	TGGGCTGTGTTTAGAAG
W4	SSC7_80198100	ACGTTGGATGGCACTGCCAGGTAGTCCAT	ACGTTGGATGTGCCTTCAGGAGTAGAGGAG	cGTAGTCCATGCCTGCCA
W4	SSC7_78634762	ACGTTGGATGACTGCACCAAGACAGGAAAG	ACGTTGGATGAGCCTTCCAATACCAGTATG	AGACAGGAAAGCCTTCAG
W4	SSC7_80486451	ACGTTGGATGTCTTGCTGTGGGAGGCTCTG	ACGTTGGATGGACCCCACATATCCCATAAG	ccAGGGAGCGGATGGGGT
W4	SSC7_79587810	ACGTTGGATGGATACTTCAGCATCCTCTCC	ACGTTGGATGCTCAAGCAGATTTCCTACAC	GTGACTCTGTTCTTACCTG
W4	SSC7_74888912	ACGTTGGATGGTCAAATTAGTTAGCTCATTC	ACGTTGGATGACTTGCTAAAACTAGAAGGG	CAAGTTTTTTGTTGGTGGT
W4	SSC7_80019942	ACGTTGGATGCAAGTTTTTTGACCCTGTGC	ACGTTGGATGAGATCATCGGAGGCCAAGAG	tttaCCTGTGCACTTTGGAT
W4	SSC7_80316039	ACGTTGGATGACAGTTTATTAGCATCCGTG	ACGTTGGATGACTGCAGAGCAGCTCCCCC	ccagCCGTGCACGTGGGATT
W4	SSC7_77281745	ACGTTGGATGGCTTCTCGTGTCCTAAAATC	ACGTTGGATGCTGGTGTTGAGAAATATCCAC	gGATTCTAGGGCTAGTGAGT
W4	SSC7_79914727	ACGTTGGATGCGTCCTTTCACTTTCCTAAA	ACGTTGGATGGTCTCCAGTGTTTTCCATTC	gCACTTTCCTAAAGCCAAACT
W4	SSC7_76441138	ACGTTGGATGGTCTCCTAAAGTTCTACAGC	ACGTTGGATGAACATATATGTGAGCCAGCC	TTCTACAGCAATCTTCAAATG
W4	SSC7_79813927	ACGTTGGATGGCCTGCAGTAACATGATGTC	ACGTTGGATGAGGTGATCCCAGTGAGAAAG	TAACATGATGTCATTGGAGAT
W4	SSC7_78934870	ACGTTGGATGGGGCTGCTCTCAATTTAGTC	ACGTTGGATGATGGTGGTCTCCTTTGGAAC	GCTCTCAATTTAGTCAAAGTTT
W4	SSC7_78147961	ACGTTGGATGGTTTTCTTCCTCTGTCATGTG	ACGTTGGATGCAGTGATTACTTTAAAAAAACA	tgCCTCTGTCATGTGCATGTGT
W4	SSC7_78505423	ACGTTGGATGCCTGTCCTACTGTATGATGG	ACGTTGGATGCCACTCTTCTCTGCATATTC	tATGGAAGATCTTGGAAGAGCG
W4	SSC7_78466598	ACGTTGGATGAGGTGGAAATCCTCTTTCTG	ACGTTGGATGGTTATAAGTGCCTAGATAC	aaagCCTCTTTCTGCACTACCTT
W4	SSC7_78682561	ACGTTGGATGTGAGAGGGTTCAAGACCAAG	ACGTTGGATGAGCCATTAGCCAATCTACCC	agTCAAGACCAAGAGAAACTATG
W4	SSC7_77426443	ACGTTGGATGTGAATGAGATCACCTCTTAG	ACGTTGGATGGTTTTGAGAGTTGGTTAGGG	AGTTGTTCATTGTAAGAACATAT
W4	SSC7_75931172	ACGTTGGATGGCAAATAGCCATGGACCTCC	ACGTTGGATGTCCATATGCCACATGTGCGG	tctaCATGGACCTCCAAGTTATTT
W4	SSC7_75448346	ACGTTGGATGTTTATGAGGAAGGAAGGGAG	ACGTTGGATGTAAGCTGTATCGTTCTAAG	ggatAGAAACAAAGCTTTGAGATT
W4	SSC7_78347519	ACGTTGGATGAGATTCTCAGACCTGTTCGG	ACGTTGGATGTTGATCTTCTTTCATCTCCC	cctccTCGGTGATTTTGCCCTTAAT
W4	SSC7_75744233	ACGTTGGATGCGTCGAAAATGTGGTCTCAG	ACGTTGGATGCTCTTCTCAACACACAATCAG	ccctAAAACATGCAAAGTTTACCTG
W4	SSC7_78183328	ACGTTGGATGGCCATGGTAATTAGTACAAAC	ACGTTGGATGGTCATTTTACATACACTGG	TAATTAGTACAAACTATACACTGAG
W4	SSC7_74988186	ACGTTGGATGCTGTGTTGGCCCATAATACG	ACGTTGGATGGACTCAAACTCTCCATGCAG	gaCATAATACGAAGACATTCTGATG
W4	SSC7_79474740	ACGTTGGATGCTGAACCCAGCATCTGATTG	ACGTTGGATGAACTGCAGGATGCTTTCAAC	gggTGACCATGTAGCTTAGAAATAT
W4	SSC7_78001464	ACGTTGGATGCTTGAAAGTTTTCATATTGG	ACGTTGGATGCAGAAGTAAGTATTCCTTAAC	gAAAATATTTTGTAAAGTGAAAACCT
W4	SSC7_75546337	ACGTTGGATGCACCATTGCTGGAACATGCC	ACGTTGGATGAAGCTCTTCCCCATATTTAC	cctcgGCCTAGACTGTACCATTGATAT
W4	SSC7_75786903	ACGTTGGATGCAGAGTAGGCTCACAAATAT	ACGTTGGATGGTTTTCATGTGCCTATATAC	TATCATTTTCATGATATGGTTCATTTA
W4	SSC7_75508434	ACGTTGGATGGGATTTTGTGAAACATGTTTA	ACGTTGGATGGCCATAGCAAAGTAAAATAAG	GATTTTGTGAAACATGTTTATTATAAG
W4	SSC7_79790141	ACGTTGGATGTACCAACTTTCCCGAGACAG	ACGTTGGATGTGGACCCAGACTGAGGCAAT	ggggcGGCGGGGCAGTACACACAGACT
W4	SSC7_79458054	ACGTTGGATGCAGTGGTAGGAATTCCTAAC	ACGTTGGATGGAAAGGAGTGATATGCAGAG	ccgcTTTACACAATCATTCATACATTCG
W4	SSC7_79549090	ACGTTGGATGTGATGACACGTTTTTGAGAC	ACGTTGGATGATACTCTGCACAGGTACAAG	caacGACACGTTTTTGAGACTAGCATTG
W4	SSC7_75028747	ACGTTGGATGCAAATGTCACTGTGGATGGG	ACGTTGGATGGCAAAATCTGTCTGAACACG	gtacATGTCACTGTGGATGGGTTCATCT
W4	SSC7_75828156	ACGTTGGATGAAGAAACAAGCATGTTGTC	ACGTTGGATGCTGGATACTCTGAAACTATGG	TTTTTTAAACAAGATTCTTAAAAAAAGAT
W4	SSC7_75108830	ACGTTGGATGTAGGTGGAGTGCTTGCTAAC	ACGTTGGATGTAACAAGAAAAGTGGCTTCC	ttAGTGCTTGCTAACAGTAATTGAATATG
W4	SSC7_77888622	ACGTTGGATGCCAATTTGACCCCTAGCCTG	ACGTTGGATGACCTCAAAAGCAAAGAATG	AAAAAAAAAAAAGAAATAATGATGTCAAG
W5	SSC7_80491221	ACGTTGGATGGCATGTGAAGATCTCCGCTC	ACGTTGGATGAACACTGGGCTGTACTTGTC	CTCCGCTCTGTTCTCT
W5	SSC7_80050997	ACGTTGGATGTGGCCATGTTTAAGGTGCTG	ACGTTGGATGTCCCTGACAAGTATTCACGG	CTGGCCACCTCTGTCT
W5	SSC7_80190951	ACGTTGGATGATGTTTGCTGAGGGCTGGAG	ACGTTGGATGAAGCACTTGCCTCCTGAAGC	GCTGGAGCTTGGCTTT
W5	SSC7_77827607	ACGTTGGATGATATGCCCCTAGTGTTTTCC	ACGTTGGATGAGTCCAGTCCTCCTATAAGC	CCTTCCTTCCTTCCTCT
W5	SSC7_77810610	ACGTTGGATGCACTCTACCTTCAATCTGCC	ACGTTGGATGTGAGGTAGATGTAGTAGGGC	CAAATGAAGGGCCTCTG
W5	SSC7_78204286	ACGTTGGATGCCCTACATATTCTTCAGCCC	ACGTTGGATGCTGCTTCATCCAGAAGTAAC	aGATCCCTATCCTCCCCT
W5	SSC7_77959585	ACGTTGGATGAAGTGGTCTAAAGCTCACTC	ACGTTGGATGGAGATGACTTATAAGCATAG	AAAGCTCACTCTCTTGAG
W5	SSC7_80067697	ACGTTGGATGATACAACCAGCAGGGCTTTG	ACGTTGGATGTGGATTCCACAGGAGCCTGA	TTTGTGTGCCTCTGAGAG
W5	SSC7_79813272	ACGTTGGATGGTCTTCCTGGAAACTGATGG	ACGTTGGATGAGTTTTCTCCTGAGTGCGTC	TGATGGTAATGTAGCTGCT
W5	SSC7_75429999	ACGTTGGATGTCAAACAGGGCCATTCACAG	ACGTTGGATGGCTTGCATACAGTGCAATGG	GCCATTCACAGTTCTACTAT
W5	SSC7_79642909	ACGTTGGATGCTCAGACCAAATGAGAGAAC	ACGTTGGATGTTACGGTGAATGCGTGTGAG	tcGAACTCTTTCATGGCTGT
W5	SSC7_78372116	ACGTTGGATGGCCTTGGATGAGGTCACATT	ACGTTGGATGGCAGCATATTACCTAGGAAG	aGTCACATTTTTCTTCCACTG
W5	SSC7_80472590	ACGTTGGATGTGAGTTACTCACCCTGTGTC	ACGTTGGATGCTCTCACCAAATTCCTCTGC	cctccCCCTGTGTCTGGACTT
W5	SSC7_75208099	ACGTTGGATGTACTTCCTTAGCTCTCTGAC	ACGTTGGATGCAGAAAATATCTGAATCAC	AGCTCTCTGACATTAAGTACG
W5	SSC7_77705583	ACGTTGGATGTGGGCAGGCATACACAATGG	ACGTTGGATGTTAGATCTGGTGCCAAGCTG	aGCATACACAATGGTGTATTT
W5	SSC7_76976255	ACGTTGGATGATCCCTACCACCACATGTTC	ACGTTGGATGCTATGTTCTATACCTAAAGC	AGTGTAGTTGACTTACAATGT
W5	SSC7_75808261	ACGTTGGATGTCTATCCTGGCTACTCTTGG	ACGTTGGATGTGCCCTATTGGATTTGTGCC	cccaTCTGTACCCAACTGGTCT
W5	SSC7_79439026	ACGTTGGATGTTCTTTGATGTCCTGTTGGG	ACGTTGGATGATCAAGCAGACCAGTACCAC	tGCTCACCTCATCCTAACCTAGG
W5	SSC7_74849630	ACGTTGGATGTGGCCTGCACAGTGTCATAT	ACGTTGGATGCATGGACTCTAAAGCCAATC	gCAAGTTGTAAATCTTTTGCTTT
W5	SSC7_76065289	ACGTTGGATGGACACAAATAAGACCGAGAC	ACGTTGGATGGCTGGAATGAAAGTCATGGC	cGGAAGGCTATTCATAAATTTGT
W5	SSC7_75368586	ACGTTGGATGAACACACTTTAGGAGATGGC	ACGTTGGATGGATGAGGGTATGTAAGGAGG	cGGCTCATCACTTTTATCACTATT
W5	SSC7_78425552	ACGTTGGATGTTTCTCCTCACCCTCTATCC	ACGTTGGATGACACTTACAGGCAGGGTTAC	ccaaTTCCTGGGACTGAATTTCAT
W5	SSC7_75168837	ACGTTGGATGTACTCTTGGACCACAATCTC	ACGTTGGATGGTGAAGAATAGGTCCAGGTG	aACAATCTCTAATTTTTCCATTTTT
W5	SSC7_78000341	ACGTTGGATGGTTACTGTGTTGTCTGACCC	ACGTTGGATGGGCACTAAGTAAAGGAACTA	cctTCTGACCCATATGTATCTATTG
W5	SSC7_79203536	ACGTTGGATGGGAGAATCATACCCTTGGTG	ACGTTGGATGAAGCTTGGTACCAACATAGG	GTGATGAATCTACCATAATCTGTGT
W5	SSC7_75766751	ACGTTGGATGGTACAGATTCTCTGAGATGC	ACGTTGGATGAAGCTACCACCATCAGCATC	ttAGATGCTTAAACATGATAGAATA
W5	SSC7_76887197	ACGTTGGATGGAACCTCATTTCCTCTCTGC	ACGTTGGATGCCTCACAAACAGGGAAGTAG	cctaTCTGCTTGCTTTCTGGCTTAGG
W5	SSC7_76628009	ACGTTGGATGCAGCCAAACTTGTGTTCCTC	ACGTTGGATGTTAGGGATCTCAAATGTCAG	gCATTAGATGAAGAATTATGCAATTT
W5	SSC7_79069616	ACGTTGGATGTCCTCTGTGGTTCTGACATC	ACGTTGGATGAAACTCTTAGTGCATCTTCC	catcTATCTAAAATCTGTTGCTGTACG
W5	SSC7_78850323	ACGTTGGATGCTTTCATAAGAAGGATTTC	ACGTTGGATGACTGCTCTCTCTCAGTTGTC	CATAAGAAGGATTTCTTCTTATTTAGA
W5	SSC7_79400324	ACGTTGGATGCATTATGGCCTTGCTTTCAC	ACGTTGGATGCATAAGGAACTCTTCAGAGG	cccttCCTTGCTTTCACTATTAATTTTT
W5	SSC7_77627929	ACGTTGGATGCTCTCATAAGCATTTGACCG	ACGTTGGATGACAGCAGGAAGTTTTCATCG	ttcaTCTCTATTGTGTATTCAATCCCTT
W5	SSC7_77072910	ACGTTGGATGTTTTATAGATTATTAAGTTCG	ACGTTGGATGAGAAACTAAAGGGTACATA	aaTTATAGATTATTAAGTTCGACTCTAA
W5	SSC7_77223216	ACGTTGGATGCACCAAAATGGGCAATTCAC	ACGTTGGATGGAAGGAGGACCAGTGAATAG	ggggCAAAATGGGCAATTCACTATTTTT
W5	SSC7_77666846	ACGTTGGATGCTCTAGAATGTTCTCATTTC	ACGTTGGATGGGGAAGACTTTCTAGAAGAG	tctccTTTCAATCAATGTTAGGCCAATTA
W5	SSC7_78163094	ACGTTGGATGTGGATAACAGCTTCCTAGTG	ACGTTGGATGGTTTAAGAAGGATATAAGG	ctTTTTGTTGAACGTTTTATATCTTAAGT
W5	SSC7_78904831	ACGTTGGATGTGTGTCTGGGTTTGACACTC	ACGTTGGATGTGGACTCTGGTTGCTTCTTC	CCTAAAAGAAAATCATATGATTTTAAAGT
W5	SSC7_77686022	ACGTTGGATGGCTATAAAGCTGAGTCAAAG	ACGTTGGATGCTACCAACAAAGACTGTAGC	ggggAGCTGAGTCAAAGAAAACATACATG
W5	SSC7_78705141	ACGTTGGATGCCTCTCTAACCCAAAGCTTC	ACGTTGGATGAAAAGTGTGCCCCGATATGG	cccaTTCTTTCCCAAAAAACAGCAAAGTAT
W5	SSC7_78017178	ACGTTGGATGCAGATTTACTGGTACATAA	ACGTTGGATGTCCTGGGATTCTTCTCAAAG	ccgAGCATATATTTCTGAATTATCCTTTTT
W6	SSC7_79639031	ACGTTGGATGCATAGTGCTGTATGTTCACC	ACGTTGGATGTAGCTATTTAAAGCTCTTC	ATGTTCACCTGCTCCA
W6	SSC7_79085427	ACGTTGGATGAGCCAGTCTCAACTAGGAGC	ACGTTGGATGTCAGGTGCCAGGAGATATAG	TAGGAGCCGATCACAG
W6	SSC7_80101486	ACGTTGGATGAATGACCCTGGGTTGGGAAG	ACGTTGGATGTCTCTTATCGAGGTCGTCTG	AGAGAGGCAGTTGGCG
W6	SSC7_76389567	ACGTTGGATGCTAAACTTCGAAAGGCTCTC	ACGTTGGATGATGATATGTGATGCATGTG	GCAACACTCTTGCACTT
W6	SSC7_79573100	ACGTTGGATGTTCTTCCCCTTCCTATCAGC	ACGTTGGATGAGGTGTGGCCCTAAAAAGAC	TGTGATCCAGGGTTCAT
W6	SSC7_79792254	ACGTTGGATGATCGCAGCAGCAGGAGAATG	ACGTTGGATGTTCCTCCTGCCAGCCTTTGA	tcCCGCGAACTCTCCAGG
W6	SSC7_79816301	ACGTTGGATGTTGCTTTGTGACAGCAGTGG	ACGTTGGATGTCCGCGTGCAACGTGGTTGT	gCCTAACCCACGGCAGAG
W6	SSC7_80489575	ACGTTGGATGTTCCTGGCAGCCTTGGCTC	ACGTTGGATGCAGTCGGGAAATAGCAGAAG	gtCCTTGGCTCCTAGGCT
W6	SSC7_79995032	ACGTTGGATGTGTTGCTTCCTCGCAGACAC	ACGTTGGATGTTGCACGCGGACACCCTCCT	GAGCCCAGGGGAACGAAG
W6	SSC7_80341339	ACGTTGGATGAAAACCATGCCTTTCCCGAG	ACGTTGGATGTCTCAAAGCCCTCTTGCCC	ccCGAGGGGTGATGGGAT
W6	SSC7_79411100	ACGTTGGATGTTGGAATCAGTCAGAACAGC	ACGTTGGATGTGGACCAAGGAGGACTTTAC	AGTCAGAACAGCACATAAT
W6	SSC7_80290917	ACGTTGGATGCTTCCTAGTTTCAGGATTGC	ACGTTGGATGTCACCAAGGGTGGAGGAAAG	GCTTCCTTATTCAGTCTTCT
W6	SSC7_80365267	ACGTTGGATGTTAACTGCTGAGCCATGGTG	ACGTTGGATGTGGTGGGTGGCTTAAAACAG	GGGACTCCTCAATTTGTTTT
W6	SSC7_75188562	ACGTTGGATGGCCTAAGTCTTAGGTCCTTC	ACGTTGGATGTTTTCCATCAGTGTAATTG	CCTTCTCCCTTTTTCTTCAAT
W6	SSC7_76506029	ACGTTGGATGTCTGTCTTTTTGGCTGTGTC	ACGTTGGATGCTGGAGTTACAGTGACCATC	cTGGCTGTGTCATTCTTAATG
W6	SSC7_80140003	ACGTTGGATGCCTAGTCGGATTCGTTAACC	ACGTTGGATGAATGTCAGTTTGTGGAAGTC	tCACGATGGGAACTCCAAAGG
W6	SSC7_78527005	ACGTTGGATGCTTCAGACTTTTAGGTGGCAT	ACGTTGGATGGGTAAATGTGGATTTGAGTTG	aggagAGGTGGCATGGGACCT
W6	SSC7_75227273	ACGTTGGATGGCAAGTCTCAGTCCTTTCTC	ACGTTGGATGTGCTAAAGAGCAGATTTCCC	aAGTCCTTTCTCTCACTTTCTG
W6	SSC7_79498178	ACGTTGGATGGCTTGAGACAGTCCAAGAAG	ACGTTGGATGCTGTTAGTTGGGGTCAACAC	CAGAATTGTTTTGGCTAAGTCT
W6	SSC7_80303674	ACGTTGGATGTGGAAGGCCCAGGTGACCAA	ACGTTGGATGACTTGCCGATGATAGCGTTG	agaaCAGGTGACCAAGTCCAGT
W6	SSC7_79230613	ACGTTGGATGGCAAGGCATTTCTTCCAATC	ACGTTGGATGTTTGCCTTCCAAAAATGAG	CCAATCAATGATTTTCATACCAG
W6	SSC7_79526729	ACGTTGGATGTGGACTCAATGTGGTTAGGC	ACGTTGGATGACAAGATTTGGAGTGGAATG	cGGCTAAAATTAGAGTAATCCAT
W6	SSC7_79832532	ACGTTGGATGACACCTGTCCTGGCTTCAC	ACGTTGGATGGAAAGGCCAAGCTGACTAAG	ccccaCCTTGGCCCCGGGCAGGCT
W6	SSC7_78945526	ACGTTGGATGAATACTGCATTTGGTACTCC	ACGTTGGATGATGCTTTTTTTTTGGGGG	gcCTCCAAATGCACAAAATATCAT
W6	SSC7_77009581	ACGTTGGATGGGTAGATGTGCTGCTAATCA	ACGTTGGATGGGTCTGTTAGTTAAACAAG	TGGAAATTTGCAGAATATTCTTCG
W6	SSC7_77766261	ACGTTGGATGCAGTATAGATCTTTAGAATGG	ACGTTGGATGGCACTATCAAAACTGTGATG	ATAGATCTTTAGAATGGGTAAAAT
W6	SSC7_77311029	ACGTTGGATGCTATAACATAGCACAAGCAG	ACGTTGGATGTTTTTGCAGCATCTGCCTTC	agTTGTGTTTATATGGACTCATGTT
W6	SSC7_79045626	ACGTTGGATGCACTGAAATTATAATGAAGC	ACGTTGGATGGTTGTCACAGTTCCAGTAGG	gTGAAATTATAATGAAGCAGGATGT
W6	SSC7_75407189	ACGTTGGATGCCTACCTTGACCATAATTG	ACGTTGGATGGCCAAATAAATGCAGTTACAG	TTGTATCAAGAATATCTTTTCACATA
W6	SSC7_77266226	ACGTTGGATGCCTAGGTAGGGAGATTTTAC	ACGTTGGATGCTGGTTAAGAAATACTTTAT	TAATAAAATGAGTACTTAAGCTTTTT
W6	SSC7_76197305	ACGTTGGATGGTCCCATAATGTTAAAATGTC	ACGTTGGATGCCTTCCAGATTAAGATATG	CAATCTTAAATTTATCTTGATTACTGT
W6	SSC7_75349432	ACGTTGGATGCAGGGTTACTGTCACAGAAC	ACGTTGGATGGCAGGCACCAAGGATATTTC	aagtGTTACTGTCACAGAACCTAAAAT
W6	SSC7_76735693	ACGTTGGATGAAAGGGGATTGTAGGTGCAG	ACGTTGGATGCCATCTATCAGCTAAGTGAC	aaatGGGATTGTAGGTGCAGGATATAG
W6	SSC7_77789539	ACGTTGGATGCTCTAATGGTATCTAATGGC	ACGTTGGATGTCTGAACCTGGAACAATGAG	tGCTGATCTAAAGTTTGAAAACATAGTT
W6	SSC7_76852504	ACGTTGGATGCTAAACCAAATGATAATGTG	ACGTTGGATGGAAGCTTACAGCAATTTCAG	gaTAAACCAAATGATAATGTGCATTAAG
W6	SSC7_76119387	ACGTTGGATGGCATCTCAGCTAAGTCCAAG	ACGTTGGATGACTTTCATATGCCGTGGTTG	ccatTCCAAGAACAATAATTCAGGCATAT
W6	SSC7_75959858	ACGTTGGATGGGTAGTGATTCAACTTCCAA	ACGTTGGATGAAGGATCACATTCCATCCAG	CTATATTTTCATTTTTGCTAATAATCTAAT
W7	SSC7_80134964	ACGTTGGATGAAGGAGAACGCCAGCAGAG	ACGTTGGATGGGAGAGGGAGTCCTGGTTC	AGAGCCAAGGTGAACA
W7	SSC7_79186392	ACGTTGGATGCTATGGATTGCTGGTAGGAG	ACGTTGGATGTTCTAGAAATGGGGCCACAG	TGTCTTTTTTCCCCCTT
W7	SSC7_79764916	ACGTTGGATGGTAAGAGGGTCCTCTCGAAG	ACGTTGGATGTGTGAGCGTCGTCAGAAAAG	GGTCATTTTCCCCGAGG
W7	SSC7_77547314	ACGTTGGATGATTTCTTCAGTGTGAGCAGG	ACGTTGGATGACTACTAGCCCTACCCATTG	tGCAGGCTGTTATCCCT
W7	SSC7_78746202	ACGTTGGATGGAATCAGGCATGTAAGGCAG	ACGTTGGATGCCCAGAGTCACACATCTAAG	GAGTGCAGGTAAGCCAT
W7	SSC7_79729522	ACGTTGGATGCTGCTTCCTGTAGACCATTC	ACGTTGGATGAGGATCCTGCAACTAGGAAC	TCTCACATAGGAGGTGCT
W7	SSC7_79995490	ACGTTGGATGCTCCTTCCAACCCAGGAAAG	ACGTTGGATGGACATGGAGAAATGCCACTG	GGGGGTTGTCAGTGGACT
W7	SSC7_79613428	ACGTTGGATGTACCCTTCTTCCCTCTTCTG	ACGTTGGATGCAGGGTTAGTTAGGCAGGAC	cGCCTTCTCATGCAAAGTG
W7	SSC7_75048218	ACGTTGGATGTCTAGTACCTTATGCAGAGC	ACGTTGGATGTCTTCTAGGCACTGGAGATG	GCAAATCTTCTGGTTGCTT
W7	SSC7_78391218	ACGTTGGATGGGCGATGAGTGGAATGTGGA	ACGTTGGATGAGCTACTGGCCTATAGTTTC	tTGGAATGTGGAACAAGAT
W7	SSC7_77650884	ACGTTGGATGCCTCTCATGGACCAGTTTTC	ACGTTGGATGCCTAAACCTGAGCTTTGGAG	ggtcTCCCCCTCCCTTTCTG
W7	SSC7_80485646	ACGTTGGATGAACCACTACCTGCAGGCCC	ACGTTGGATGAAGGCCTCCCTGCCAGTCC	ccaAGGACTACGACAGGTAG
W7	SSC7_76140740	ACGTTGGATGCGTAATCAGGTAGCTCTGTC	ACGTTGGATGCCCCCAAATATTCTCAGCAC	AGCTCTGTCTCTAACTCTCTG
W7	SSC7_80490947	ACGTTGGATGGTGCATGTGTCTCCATCCTC	ACGTTGGATGAGCATCACAGAGATGCACAC	TCCTCTCCTGGAATGAATGCT
W7	SSC7_77525603	ACGTTGGATGTATTCCATTAGATCATGGGG	ACGTTGGATGGACCTATGGTGTGTGACATC	atgcTTGATAGTGGGCTGTGG
W7	SSC7_79831285	ACGTTGGATGGTTTCCTGCCCTGGATAAAG	ACGTTGGATGGTGTGACTCTGGATCAGCTC	ccTCATGAAAAGCCTCTAACTT
W7	SSC7_80417853	ACGTTGGATGCTTGGCCCTAAAAGGCAAAA	ACGTTGGATGTGGGAACCTAAAAAGCCCAA	AAAGAAACATGCAAATAACACT
W7	SSC7_76646990	ACGTTGGATGTCATTTTAGGATAGCCCCAC	ACGTTGGATGAAAAATAAAAATGGTCTAGAT	cccccGATAGCCCCACTTCTGGT
W7	SSC7_76362758	ACGTTGGATGAAGAAACAGGGGAGGTCAAC	ACGTTGGATGATGAAGGTGCAAAGTGGGTG	AATGACATGTAACAGTACATCTT
W7	SSC7_76610445	ACGTTGGATGTGGGTTGTGGGATGGAAATC	ACGTTGGATGCACATCTGTAGTTGTATAATG	tTGGAAATCCTATAAAATTGGAT
W7	SSC7_79005213	ACGTTGGATGGGAGAATCATACCCTTGGTG	ACGTTGGATGAAGCTTGGTACCAACATAGG	ctATGAATCTACCATAATCTGTGT
W7	SSC7_78885489	ACGTTGGATGAGCAGACATTATCTCCCTCC	ACGTTGGATGTAGAGGAAAGAAAGTGTGGC	ACATTATCTCCCTCCATTAAAAATT
W7	SSC7_74869740	ACGTTGGATGGATTTTCTAAAATAGCCTTTG	ACGTTGGATGCTTAGAATGAGTAGATATGGG	TCATGAAAAAAAAGAATTTTAAGTTT
W7	SSC7_75889485	ACGTTGGATGTGCTCTAACTTCCCACACAC	ACGTTGGATGGTTTCCTGTAACACTATTC	CACATAACTACTTTATAATTCTAAGTT
W7	SSC7_75145461	ACGTTGGATGTTATCATTTCACTTCAGGC	ACGTTGGATGTAATGCCTTACAGCTAGCAC	cAAAAATTTTCAACAAAGTGATTAATAG
W7	SSC7_77563216	ACGTTGGATGCTTTTCCAATATGTATTCCTG	ACGTTGGATGTTTCCTGTTTTAGTACTGC	AATATGTATTCCTGATAATTTATAAAGAT
W7	SSC7_80462117	ACGTTGGATGAGGAGCGGCCCAAGAAATAG	ACGTTGGATGATAAGTGTTGGACAGGCAGG	AAGACCAAAAAAAAAAAAAAAAATTATTA
W8	SSC7_78764295	ACGTTGGATGTCATGGATTCAGCCATGAGC	ACGTTGGATGAATGCCTCACTCCTGGTCTC	CAGCAGCTGCCAACCT
W8	SSC7_77368456	ACGTTGGATGCTATGTTCCTTCATCATGCC	ACGTTGGATGTGTGGAAATTAAGGCCACAG	TCATCATGCCTTTAGGGT
W8	SSC7_79831370	ACGTTGGATGACTTGAGACTTTGGTGCAGG	ACGTTGGATGTGTGTAACAATGTGGCCCAG	aGAGGTGTTCCATCCTTTT
W8	SSC7_76948121	ACGTTGGATGCTGTGATTGGGAAAGATTGG	ACGTTGGATGGAAGAGAAACCTACCTAGGG	AGGAAGCAAAAATAAGCCG
W8	SSC7_76824006	ACGTTGGATGAGGATACAAGGCTCACCTAC	ACGTTGGATGCTGTGTGAATAGTTACACAT	TCCTACAAATGCATTGAAAT
W8	SSC7_79832831	ACGTTGGATGGCCTGCAGTAACATGATGTC	ACGTTGGATGAGGTGATCCCAGTGAGAAAG	gCGTTATAGTCTGGGTGACG
W8	SSC7_76987562	ACGTTGGATGTGGATAGCAAAATTTTGTG	ACGTTGGATGATTTCAGTACACTACCTTC	AGCAAAATTTTGTGAAGTTTAGT
W8	SSC7_78866917	ACGTTGGATGGCAAAGATAAGTATAGCAG	ACGTTGGATGGACTGTGTCAAAGTGAGAGC	AGTTATTTTTTTAACAACTCCTGT
W8	SSC7_77171687	ACGTTGGATGTTTTATAGATTATTAAGTTCG	ACGTTGGATGAGAAACTAAAGGGTACATA	TTATAGATTATTAAGTTCGACTCTAA
